# Supplementary material for: A small-molecule SARS-CoV-2 inhibitor targeting the membrane protein
Source: Nature. 2025 Mar 26;640(8058):506–13. doi: 10.1038/s41586-025-08651-6 (PMC11981937; doi:10.1038/s41586-025-08651-6)
Supplement: Supplementary file 5 — Source Data Fig. 3 [file 41586_2025_8651_MOESM5_ESM.xlsx]

## Sheet: Fig. 3b
Fig. 3b	SARS-CoV2 Viral load (viral RNA) in the lung, JNJ-9676 BID in dose response study
				Ave/Med
Treatment	Dose	Copy number	Log 10	Av Log 10
Vehicle	0 mg/kg BID	1962000	6.2927
Vehicle	0 mg/kg BID	3290789474	9.5173	10.371
Vehicle	0 mg/kg BID	6313636364	9.80028	9.80028
Vehicle	0 mg/kg BID	1.76607e+16	16.247
Vehicle	0 mg/kg BID	9951851852	9.9979
Molnupiravir	200 mg/kg/ BID	5440789474	9.73566
Molnupiravir	200 mg/kg/ BID	8113333333	9.9092	9.7816
Molnupiravir	200 mg/kg/ BID	8534722222	9.93119	9.73566
Molnupiravir	200 mg/kg/ BID	4380392157	9.64151
Molnupiravir	200 mg/kg/ BID	4902678571	9.69043
87009676-AAA	75 mg/kg BID	493	2.69285
87009676-AAA	75 mg/kg BID	1364	3.13481	4.56573
87009676-AAA	75 mg/kg BID	1663800	6.2211	3.13481
87009676-AAA	75 mg/kg BID	219047619	8.34054
87009676-AAA	75 mg/kg BID	275	2.43933
87009676-AAA	25 mg/kg BID	7914285714	9.89841
87009676-AAA	25 mg/kg BID	1457419355	9.16358	9.46105
87009676-AAA	25 mg/kg BID	1215957447	9.08492	9.2978
87009676-AAA	25 mg/kg BID	1985185185	9.2978
87009676-AAA	25 mg/kg BID	7253389831	9.86054
87009676-AAA	8.33 mg/kg BID	22339.6	4.34908
87009676-AAA	8.33 mg/kg BID	134043	5.12724	4.56395
87009676-AAA	8.33 mg/kg BID	848.509	2.92866	4.61746
87009676-AAA	8.33 mg/kg BID	41443.5	4.61746
87009676-AAA	8.33 mg/kg BID	627041	5.7973
LOD is 1.3 log10 viral RNA copies/mL

## Sheet: Fig. 3c
	Fig. 3c	SARS-CoV2 infectious virus in the lung, JNJ-9676 , BID in dose response study
					Ave/Med
	Treatment	Dose	TCID50/mg	Log 10	Av Log 10
	Vehicle	0 mg/kg BID	97249.7	4.98789
	Vehicle	0 mg/kg BID	2635.23	3.42082	5.22131
	Vehicle	0 mg/kg BID	37849.9	4.57806	4.98789
	Vehicle	0 mg/kg BID	8.8914e+06	6.94897
	Vehicle	0 mg/kg BID	1.4819e+06	6.17082
	Molnupiravir	200 mg/kg/ BID	10248.1	4.01064
	Molnupiravir	200 mg/kg/ BID	2288.6	3.35957	4.54032
	Molnupiravir	200 mg/kg/ BID	1.35304e+06	6.13131	4.20522
	Molnupiravir	200 mg/kg/ BID	16040.5	4.20522
	Molnupiravir	200 mg/kg/ BID	98821.2	4.99485
	87009676-AAA	75 mg/kg BID	0.01	-2
	87009676-AAA	75 mg/kg BID	1756.82	3.24473	1.0804
	87009676-AAA	75 mg/kg BID	5984.59	3.77703	2.38025
	87009676-AAA	75 mg/kg BID	240.024	2.38025
	87009676-AAA	75 mg/kg BID	0.01	-2
	87009676-AAA	25 mg/kg BID	0.01	-2
	87009676-AAA	25 mg/kg BID	0.01	-2	0.807509
	87009676-AAA	25 mg/kg BID	17417.7	4.24099	1.28064
	87009676-AAA	25 mg/kg BID	328.032	2.51592
	87009676-AAA	25 mg/kg BID	19.0827	1.28064
	87009676-AAA	8.33 mg/kg BID	662125	5.82094
	87009676-AAA	8.33 mg/kg BID	7237.18	3.85957	4.71743
	87009676-AAA	8.33 mg/kg BID	98821.2	4.99485	4.66696
	87009676-AAA	8.33 mg/kg BID	17573.2	4.24485
	87009676-AAA	8.33 mg/kg BID	46447.6	4.66696

## Sheet: Fig. 3d
Fig. 2d- In vivo mortality JNJ-1802, BID
											Fig. 3d	Histopathology score data for SARS-CoV2 infected syrian golden hamsters with/without compound treatment
															Ave/Med
		% Survival										Treatment	Dose	Histopathology score	Av score
d p.i.	Vehicle	2'CMC	802R_10	802R_3	802R_1	802R_0.3						Vehicle	0 mg/kg BID	4
0	100	100	100	100	100	100						Vehicle	0 mg/kg BID	4.5	3.6
1	100	100	100	100	100	100						Vehicle	0 mg/kg BID	2	4
2	100	100	100	100	100	100						Vehicle	0 mg/kg BID	4
3	100	100	100	100	100	100						Vehicle	0 mg/kg BID	3.5
4	100	100	100	100	100	100						Molnupiravir	200 mg/kg/ BID	1.5
5	100	100	100	100	100	100						Molnupiravir	200 mg/kg/ BID	1.5	2.1
6	100	100	100	100	100	100						Molnupiravir	200 mg/kg/ BID	3	1.5
7	90	100	100	100	100	100						Molnupiravir	200 mg/kg/ BID	3
8	90	100	100	100	100	100						Molnupiravir	200 mg/kg/ BID	1.5
9	90	100	100	100	100	100						87009676-AAA	75 mg/kg BID	1
10	90	100	100	100	100	100						87009676-AAA	75 mg/kg BID	1.5	1.2
11	80	100	100	100	100	100						87009676-AAA	75 mg/kg BID	1	1
12	80	100	100	100	100	100						87009676-AAA	75 mg/kg BID	1.5
13	30	90	100	100	100	100						87009676-AAA	75 mg/kg BID	1
14	20	80	100	100	100	100						87009676-AAA	25 mg/kg BID	1.5
15	20	80	80	100	100	100						87009676-AAA	25 mg/kg BID	1.5	1.4
16	20	80	80	100	100	100						87009676-AAA	25 mg/kg BID	1.5	1.5
17	20	80	80	100	100	90						87009676-AAA	25 mg/kg BID	1
18	10	60	80	100	100	90						87009676-AAA	25 mg/kg BID	1.5
19	10	60	80	100	100	90						87009676-AAA	8.33 mg/kg BID	2
20	10	60	80	100	100	90						87009676-AAA	8.33 mg/kg BID	2	1.8
21	0	60	80	100	100	90						87009676-AAA	8.33 mg/kg BID	2	2
22	0	60	80	90	100	90						87009676-AAA	8.33 mg/kg BID	1.5
23	0	60	80	90	100	90						87009676-AAA	8.33 mg/kg BID	1.5
24	0	50	80	80	100	90
25	0	50	80	80	100	90	Day 25 = end of study

## Sheet: Fig. 3g
Fig. 3g	SARS-CoV2 Viral load (viral RNA) in the lung, JNJ-9676 ,BID treatment at different timepoints post exposture
						Ave/Med
	Treatment	Dose	Hour post exposure (h)	Copy number	Log 10	Av Log 10
	Vehicle	0 mg/kg BID	/	1540000000	9.18752
	Vehicle	0 mg/kg BID	/	313000000	8.49554	8.70971
	Vehicle	0 mg/kg BID	/	425000000	8.62839	8.62839
	Vehicle	0 mg/kg BID	/	252000000	8.4014
	Vehicle	0 mg/kg BID	/	685000000	8.83569
	Nirmatrelvir	250mg/kg/ BID	10	32600000	7.51322
	Nirmatrelvir	250mg/kg/ BID	10	10800000	7.03342	7.32015
	Nirmatrelvir	250mg/kg/ BID	10	41100000	7.61384	7.51322
	Nirmatrelvir	250mg/kg/ BID	10	47600000	7.67761
	Nirmatrelvir	250mg/kg/ BID	10	5790000	6.76268
	Nirmatrelvir	250mg/kg/ BID	24	40200000	7.60423
	Nirmatrelvir	250mg/kg/ BID	24	90800000	7.95809	7.5159
	Nirmatrelvir	250mg/kg/ BID	24	11000000	7.04139	7.54283
	Nirmatrelvir	250mg/kg/ BID	24	34900000	7.54283
	Nirmatrelvir	250mg/kg/ BID	24	27100000	7.43297
	Nirmatrelvir	250mg/kg/ BID	48	141000000	8.14922
	Nirmatrelvir	250mg/kg/ BID	48	20500000	7.31175	7.8945
	Nirmatrelvir	250mg/kg/ BID	48	356000000	8.55145	7.79449
	Nirmatrelvir	250mg/kg/ BID	48	46300000	7.66558
	Nirmatrelvir	250mg/kg/ BID	48	62300000	7.79449
	87009676-AAA	75 mg/kg BID	10	1050000	6.02119
	87009676-AAA	75 mg/kg BID	10	4630000	6.66558	6.3279
	87009676-AAA	75 mg/kg BID	10	113000	5.05308	6.02119
	87009676-AAA	75 mg/kg BID	10	839000	5.92376
	87009676-AAA	75 mg/kg BID	10	94600000	7.97589
	87009676-AAA	75 mg/kg BID	24	9360000	6.97128
	87009676-AAA	75 mg/kg BID	24	25900	4.4133	6.39107
	87009676-AAA	75 mg/kg BID	24	310000	5.49136	6.81224
	87009676-AAA	75 mg/kg BID	24	6490000	6.81224
	87009676-AAA	75 mg/kg BID	24	185000000	8.26717
	87009676-AAA	75 mg/kg BID	48	5200000	6.716
	87009676-AAA	75 mg/kg BID	48	3100000	6.49136	7.32574
	87009676-AAA	75 mg/kg BID	48	61500000	7.78888	7.45637
	87009676-AAA	75 mg/kg BID	48	150000000	8.17609
	87009676-AAA	75 mg/kg BID	48	28600000	7.45637
	LLoQ is 1 log10 viral RNA copies/mL

## Sheet: Fig.3h
									(TCID50)
					Fig. 3h	SARS-CoV2 infectious virus in the lung, JNJ-9676 ,BID treatement at different timepoint post exposture
											Ave/Med
						Treatment	Dose	Hour post exposure (h)	Copy number	Log 10	Av Log 10
						Vehicle	0 mg/kg BID		15434.1	4.18848
						Vehicle	0 mg/kg BID		4834.06	3.68431	3.64009
						Vehicle	0 mg/kg BID		5052.07	3.70347	3.68431
						Vehicle	0 mg/kg BID		981.6	2.99193
						Vehicle	0 mg/kg BID		4287.83	3.63224
						Nirmatrelvir	250mg/kg/ BID	10	273.58	2.43708
						Nirmatrelvir	250mg/kg/ BID	10	4743.42	3.67609	2.90228
						Nirmatrelvir	250mg/kg/ BID	10	139.53	2.14467	2.58685
						Nirmatrelvir	250mg/kg/ BID	10	4641.88	3.66669
						Nirmatrelvir	250mg/kg/ BID	10	386.23	2.58685
						Nirmatrelvir	250mg/kg/ BID	24	3738.65	3.57271
						Nirmatrelvir	250mg/kg/ BID	24	543.41	2.73513	3.58174
						Nirmatrelvir	250mg/kg/ BID	24	11538.5	4.06215	3.66936
						Nirmatrelvir	250mg/kg/ BID	24	4670.44	3.66936
						Nirmatrelvir	250mg/kg/ BID	24	7401.87	3.86934
						Nirmatrelvir	250mg/kg/ BID	48	569.81	2.75573
						Nirmatrelvir	250mg/kg/ BID	48	489.64	2.68988	2.68875
						Nirmatrelvir	250mg/kg/ BID	48	100.42	2.00182	2.75573
						Nirmatrelvir	250mg/kg/ BID	48	663.08	2.82157
						Nirmatrelvir	250mg/kg/ BID	48	1495.33	3.17474
						87009676-AAA	75 mg/kg BID	10	333.59	2.52321
						87009676-AAA	75 mg/kg BID	10	69.31	1.8408	1.98769
						87009676-AAA	75 mg/kg BID	10	7.21	0.857935	1.8408
						87009676-AAA	75 mg/kg BID	10	64.96	1.81265
						87009676-AAA	75 mg/kg BID	10	801.43	2.90387
						87009676-AAA	75 mg/kg BID	24	41.36	1.61658
						87009676-AAA	75 mg/kg BID	24	71.41	1.85376	1.64148
						87009676-AAA	75 mg/kg BID	24	54.02	1.73255	1.61658
						87009676-AAA	75 mg/kg BID	24	28.69	1.45773
						87009676-AAA	75 mg/kg BID	24	35.22	1.54679
						87009676-AAA	75 mg/kg BID	48	47.88	1.68015
						87009676-AAA	75 mg/kg BID	48	709.54	2.85098	1.81531
						87009676-AAA	75 mg/kg BID	48	46.7	1.66932	1.66932
						87009676-AAA	75 mg/kg BID	48	22.68	1.35564
						87009676-AAA	75 mg/kg BID	48	33.15	1.52048

## Sheet: Fig.3i
	Fig.3i, Table. Viral load and infectious virus reduction for treatment relative to vehicle in Syrian golden hamsters infected with SARS-CoV-2 B1 and treated with JNJ-9676 pre- and post-exposure.
	​	JNJ-9676 treatment pre-exposure​
	​	75mpk, BID​	25mpk, BID​	8.33mpk, BID​
	Difference in viral load in the lung​ (log10 copies/mg lung)​ between treatment and vehicle group	3.01 (p=0.0019)​	3.51 (p=0.0003)​	2.01 (p>0.05)​
	Difference in infectious virus in the lung (log10 TCID50/mg lung)​ between treatment and vehicle group	4.14 (p=0.03)​	4.41 (p=0.02)​	0.50 (p>0.05)​
	​	JNJ-9676 treatment post-exposure (75mpk BID)​
	​	10hpi​	24hpi​	48hpi​
	Difference in viral load in the lung ​ (log 10 copies/mg lung) between treatment and vehicle group	2.38 (p=0.0004)​	2.32​ (p=0.0005)​	1.38​ (p>0.05)​
	Difference infectious virus in the lung (log10 TCID50/mg lung)​ between treatment and vehicle group	1.65​ (p=0.0003)​	2.00 (p<0.0001)​	1.83 (p<0.0001)​
	One-way ANOVA was used to compare values. P values reflect adjusted P values taking into account Sidak's multiple comparison testing
	The analysis , one-way ANOVA
