# Supplementary material for: A small-molecule SARS-CoV-2 inhibitor targeting the membrane protein
Source: Nature. 2025 Mar 26;640(8058):506–13. doi: 10.1038/s41586-025-08651-6 (PMC11981937; doi:10.1038/s41586-025-08651-6)
Supplement: Supplementary file 6 — Source Data Extended Data Fig. 5 [file 41586_2025_8651_MOESM6_ESM.xlsx]

## Sheet: Ext Fig. 5a
Extended Fig. 5a Single-dose pharmacokinetic profiles of JNJ-9676 in female Syrian golden hamster (after intravenous [iv] and oral [po] administration)
						Average
Treatment	Administration route	Dose	Time post adiministration (h)	Animal	Concentration (ng/mL)	Ave
87009676-AAA	IV	1 mg/kg	0,05	1	558
87009676-AAA	IV	1 mg/kg	0,05	2	621	555.333
87009676-AAA	IV	1 mg/kg	0,05	3	487
87009676-AAA	IV	1 mg/kg	0,117	1	445
87009676-AAA	IV	1 mg/kg	0,117	2	592	496
87009676-AAA	IV	1 mg/kg	0,117	3	451
87009676-AAA	IV	1 mg/kg	0,333	1	358
87009676-AAA	IV	1 mg/kg	0,333	2	330	335.333
87009676-AAA	IV	1 mg/kg	0,333	3	318
87009676-AAA	IV	1 mg/kg	1	1	268
87009676-AAA	IV	1 mg/kg	1	2	223	240
87009676-AAA	IV	1 mg/kg	1	3	229
87009676-AAA	IV	1 mg/kg	2	1	170
87009676-AAA	IV	1 mg/kg	2	2	211	185.667
87009676-AAA	IV	1 mg/kg	2	3	176
87009676-AAA	IV	1 mg/kg	4	1	75.9
87009676-AAA	IV	1 mg/kg	4	2	86.7	83.8333
87009676-AAA	IV	1 mg/kg	4	3	88.9
87009676-AAA	IV	1 mg/kg	7	1	45.4
87009676-AAA	IV	1 mg/kg	7	2	50.4	47.6667
87009676-AAA	IV	1 mg/kg	7	3	47.2
87009676-AAA	IV	1 mg/kg	12	1	26.7
87009676-AAA	IV	1 mg/kg	12	2	26.1	25.1333
87009676-AAA	IV	1 mg/kg	12	3	22.6
87009676-AAA	IV	1 mg/kg	24	1	20.1
87009676-AAA	IV	1 mg/kg	24	2	18.1	19.2
87009676-AAA	IV	1 mg/kg	24	3	19.4
87009676-AAA	PO	5mg/kg	0,5	1	71
87009676-AAA	PO	5mg/kg	0,5	2	62.5	68.0667
87009676-AAA	PO	5mg/kg	0,5	3	70.7
87009676-AAA	PO	5mg/kg	1	1	95.4
87009676-AAA	PO	5mg/kg	1	2	154	114.233
87009676-AAA	PO	5mg/kg	1	3	93.3
87009676-AAA	PO	5mg/kg	2	1	230
87009676-AAA	PO	5mg/kg	2	2	201	219.667
87009676-AAA	PO	5mg/kg	2	3	228
87009676-AAA	PO	5mg/kg	4	1	181
87009676-AAA	PO	5mg/kg	4	2	230	264
87009676-AAA	PO	5mg/kg	4	3	381
87009676-AAA	PO	5mg/kg	7	1	142
87009676-AAA	PO	5mg/kg	7	2	192	175.667
87009676-AAA	PO	5mg/kg	7	3	193
87009676-AAA	PO	5mg/kg	12	1	145
87009676-AAA	PO	5mg/kg	12	2	89.2	129.067
87009676-AAA	PO	5mg/kg	12	3	153
87009676-AAA	PO	5mg/kg	24	1	101
87009676-AAA	PO	5mg/kg	24	2	45.7	82.5667
87009676-AAA	PO	5mg/kg	24	3	101
87009676-AAA	PO	50mg/kg	0,5	1	680
87009676-AAA	PO	50mg/kg	0,5	2	1040	801
87009676-AAA	PO	50mg/kg	0,5	3	683
87009676-AAA	PO	50mg/kg	1	1	829
87009676-AAA	PO	50mg/kg	1	2	1450	1062.33
87009676-AAA	PO	50mg/kg	1	3	908
87009676-AAA	PO	50mg/kg	2	1	1580
87009676-AAA	PO	50mg/kg	2	2	2080	1756.67
87009676-AAA	PO	50mg/kg	2	3	1610
87009676-AAA	PO	50mg/kg	4	1	2230
87009676-AAA	PO	50mg/kg	4	2	2040	2430
87009676-AAA	PO	50mg/kg	4	3	3020
87009676-AAA	PO	50mg/kg	7	1	1510
87009676-AAA	PO	50mg/kg	7	2	2760	2083.33
87009676-AAA	PO	50mg/kg	7	3	1980
87009676-AAA	PO	50mg/kg	12	1	705
87009676-AAA	PO	50mg/kg	12	2	1790	1201.67
87009676-AAA	PO	50mg/kg	12	3	1110
87009676-AAA	PO	50mg/kg	24	1	329
87009676-AAA	PO	50mg/kg	24	2	1060	655.333
87009676-AAA	PO	50mg/kg	24	3	577
		CORR

## Sheet: Ext Fig.5b
Extended Fig. 5b, Pre-exposure treatment with 8.33, 25 or 75 mpk JNJ-9676 or 200 mpk mMolnupiravir. Percentage body weight change on day 4 compared to day 0 in the pre-exposure Syrian golden hamster model.
	% body weight change compared to day 0
Animal	Vehicle	Molnupiravir, 200 mpk, BID	JNJ-9676, 75 mpk, BID	JNJ-9676 , 25 mpk, BID	JNJ-9676, 8.33 mpk, BID
1	-3.7	2.4	0.3	4.1	0.6
2	4.2	5	3.9	7.5	1.8
3	0.1	3	4.1	7.1	3
4	0.5	2.2	2.7	2.9	1.4
5	7.3	2.6	-0.3	3.8	2.5
Avg	1.68	3.04	2.14	5.08	1.86
		CORR

## Sheet: Ext Fig.5c-d
	Extended Fig. 5c- SARS-CoV2 Viral load (viral RNA) in the lung, JNJ-9676						Extended Fig. 5c- Infectious SARS-CoV2 virus in the lung, JNJ-9676
		RNA copies/mL					PFU/g Lung
	Animal	Vehicle	JNJ-9676 -1hpi (75 mpk, BID)	JNJ-9676 +10hpi (75 mpk, BID)	Nirmatrelvir +10hpi (250 mpk, BID)		Animal	Vehicle	JNJ-9676 -1hpi (75 mpk, BID)	JNJ-9676 +10hpi (75 mpk, BID)	Nirmatrelvir +10hpi (250 mpk, BID)
	1	2170000000	271000	3240000	96900000		1	16100000	1000	2830	427000
	2	697000000	1020000	8770000	7740		2	250000000	1000	1000	1000
	3	318000000	890000	9560000	1890000		3	23700000	2000	595000	183000
	4	782000000	4040000	6400000	86500000		4	69000000	89977.8	2000	6700000
	5	293000000	7762.47	1240000	58600000		5	67000000	1000	1000	7200000
	6	#	7762.47	3870000	90900000		6	#	1000	1000	19100000
	7	#	453000	4650000	426000		7	#	4000	2000	14700
	8	#	7860000	16500	36400000		8	#	1003992	1000	3590000
	Avg	852000000	1.81869e+06	4.71831e+06	4.6453e+07		Avg	85160000	137996	75728.8	4.65196e+06
	# left out due to misdosing						# left out due to misdosing
	<LOD						<LOD
		Log10 RNA copies/mL					Log10 PFU/g Lung
	Animal	Vehicle	JNJ-9676 -1hpi (75 mpk, BID)	JNJ-9676 +10hpi (75 mpk, BID)	Nirmatrelvir +10hpi (250 mpk, BID)		Animal	Vehicle	JNJ-9676 -1hpi (75 mpk, BID)	JNJ-9676 +10hpi (75 mpk, BID)	Nirmatrelvir +10hpi (250 mpk, BID)
	1	9.33646	5.43297	6.51055	7.98632		1	7.20683	3	3.45179	5.63043
	2	8.84323	6.0086	6.943	3.88874		2	8.39794	3	3	3
	3	8.50243	5.94939	6.98046	6.27646		3	7.37475	3.30103	5.77452	5.26245
	4	8.89321	6.60638	6.80618	7.93702		4	7.83885	4.95414	3.30103	6.82607
	5	8.46687	3.89	6.09342	7.7679		5	7.82607	3	3	6.85733
	6		3.89	6.58771	7.95856		6		3	3	7.28103
	7		5.6561	6.66745	5.62941		7		3.60206	3.30103	4.16732
	8		6.89542	4.21748	7.5611		8		6.00173	3	6.55509
	Avg	8.80844	5.54111	6.35078	6.87569		Avg	7.72889	3.73237	3.47855	5.69747
	<LOD		LOD is 3,89 log10 viral RNA copies/mL				<LOD		LOD is 3 log10 PFU/g

## Sheet: Ext Fig.5e-f
Extended Fig. 5e-f histopathology and immunohistopathology score data for SARS-CoV2 infected syrian golden hamsters with/without compound treatment
Post-exposure treatment with 75mpk JNJ-9676 or 250 mpk nirmatrelvir. Syrian golden hamsters infected with SARS-CoV-2 B1 were treated with compound one hour before infection or 10 hours after infection. Individual data points per treatment group (5 animals per group)
	Histopathology score
Animals	Vehicle	JNJ-9676 -1hpi (75 mpk, BID)	JNJ-9676 +10hpi (75 mpk, BID)	Nirmatrelvir +10hpi (250 mpk, BID)
1	11	2	4	7
2	11	5	3	9
3	11	2	5	6
4	14	3	3	9
5	12	4	2	5
6		4	3	10
7		4	5	0
8		3	2	6
	Immunohistochemistry score
Animals	Vehicle	JNJ-9676 -1hpi (75 mpk, BID)	JNJ-9676 +10hpi (75 mpk, BID)	Nirmatrelvir +10hpi (250 mpk, BID)
1	5	1	1	1
2	5	1	1	3
3	3	1	2	2
4	4	1	1	4
5	4	0	1	2
6		0	1	3
7		2	1	0
8		2	0	2

## Sheet: Ext Fig.5g
Extended Fig. 5g. Individual animal body weight change over time.
		JNJ-9676, 10hpi, 75 mpk BID					JNJ-9676, 24hpi, 75 mpk BID					JNJ-9676, 48hpi, 75 mpk BID					Vehicle					NTV, 10hpi, 250mpk BID					NTV, 24hpi, 250mpk BID					NTV, 48hpi, 250mpk BID
	Day 1	100.04	100.11	94.19	105.7	93.27	100.07	106.64	99.17	104.3	100.32	100.54	107.05	101.09	102.33	98.66	92.08	112.61	94.49	105.88	109.04	112.16	113.18	110.32	109.15	110.53	93.11	91.13	87.65	86.6	88.58	92.99	92.45	88.77	84.12	81.76
	Day 2	98.83	97.23	96.62	106.17	92.34	96.49	105.04	98.29	102.35	99.83	102.57	105.95	99.4	101.19	97.26	91.1	111.53	95.62	105.83	109.61	100.86	101.27	99.44	101.42	102.96	95.76	92.64	89.79	87.68	88.03	97.86	98.94	96.51	95.64	96.95
	Day 3	97.82	96.92	94.93	105.68	89.54	92.29	103.47	96.71	97.76	95.35	99.72	104.04	97	97.73	94.54	86.73	106.36	90.7	100.09	106.44	103.95	102.29	99.43	99.4	99.84	97.44	97.13	93.19	90.95	91.39	110.5	110.69	106.47	102.34	100.13
	Day 4	97.58	98.57	96.4	106.42	90.32	92.52	102.83	96.05	96.77	94.2	99.3	102.59	95.91	94.11	94.16	85.39	103.38	88.79	95.99	105.03	91.71	91.56	89.63	87.99	87.56	106.47	106.18	104.87	105.61	105.98	99.55	101.5	98.53	97.89	99.44
	Day 5	97.92	98.06	95.93	106.66	91.72	93.6	102.87	95.43	95.62	93.19	99.06	103.96	97.91	92.53	95.94	84.18	100.34	88.55	95.06	103.31	98.81	98.82	94.93	92.6	92.95	102.24	101.99	100.2	101.81	103.13	105.73	106.37	103.87	103.48	102.63

## Sheet: Ext Fig.5h
Extended Fig. 5g. Mean percentage body weight change on day 4 compared to day 0. Measured at different hpi
	Treatment	Vehicle	JNJ-9676 75 mpk, BID			Nirmatrelvir 250 mpk, BID
	Treatment after x hours post infection		10	24	48	10	24	48
	Animal 1	-8.5795	-2.11915	-6.46547	-1.47205	-1.45328	-4.86521	-12.0766
	Animal 2	-10.896	-2.04775	-3.53526	-2.8865	2.08209	-8.07226	-0.9299
	Animal 3	-6.28638	1.84733	-3.7713	-3.14571	-3.95382	-6.20895	-9.38462
	Animal 4	-10.2191	0.908231	-8.32215	-9.57686	-4.52513	-0.460224	-0.110497
	Animal 5	-5.25495	-1.66184	-7.10726	-2.75694	-5.93057	0.870501	-2.932
	Average body weight change (%)	-8.24719	-0.614636	-5.84029	-3.96761	-2.75614	-3.74723	-5.08672
